# Supplementary material for: Multimodal Signatures of Brain Aging: From Descriptive Analyses to Machine Learning-Based Integration
Source: Int J Mol Sci. 2026 Jul 15;27(14):6297. doi: 10.3390/ijms27146297 (PMC13410179; doi:10.3390/ijms27146297)
Supplement: Supplementary file 1 [file ijms-27-06297-s001.zip]

Archive with 1 entries (1 files):
- ijms-4361549-supplementary.pdf
